# Supplementary material for: Efficacy of Salmonella Bacteriophage S1 Delivered and Released by Alginate Beads in a Chicken Model of Infection
Source: Viruses. 2021 Sep 25;13(10):1932. doi: 10.3390/v13101932 (PMC8539449; doi:10.3390/v13101932)
Supplement: Supplementary file 1 [file viruses-13-01932-s001.zip]

Archive with 1 entries (1 files):
- viruses-1372341-supplementary-done.pdf
